# Supplementary material for: Systematic Genomic and Clinical Analysis of Severe Acute Respiratory Syndrome Coronavirus 2 Reinfections and Recurrences Involving the Same Strain
Source: Emerg Infect Dis. 2022 Jan;28(1):85–94. doi: 10.3201/eid2801.211952 (PMC8714233; doi:10.3201/eid2801.211952)
Supplement: Appendix 1 — Additional data about systematic genomic and clinical analysis of severe acute respiratory syndrome coronavirus 2 reinfections and recurrences involving the same strain [file 21-1952-Techapp-s1.xlsx]

## Sheet: Appendix 1 Table
Article DOI: https://doi.org/10.3201/eid2801.211952
Systematic Genomic and Clinical Analysis of Severe Acute Respiratory Syndrome Coronavirus 2 Reinfections and Recurrences Involving the Same Strain
Appendix 1 Table. GISAID codes for SARS-CoV-2 specimens deposited in study of reinfections and recurrences involving the same strain*
Patient†	Specimen	GISAID_EPI_Code
1	1	EPI_ISL_3190058
	2	EPI_ISL_3190059
2	1	EPI_ISL_654188
	2	EPI_ISL_654189
3	1	EPI_ISL_3308661
	2	EPI_ISL_654190
4	1	EPI_ISL_510121
	2	EPI_ISL_3190056
5	1	EPI_ISL_912273
	2	EPI_ISL_912274
6	1	EPI_ISL_1547368
	2	EPI_ISL_1547363
7	1	EPI_ISL_3308662
	2	EPI_ISL_852988
8	1	EPI_ISL_3190068
	2	EPI_ISL_1184503
9	1	EPI_ISL_3190066
	2	EPI_ISL_3308663
10	1	EPI_ISL_3190069
	2	EPI_ISL_3190070
11	2	EPI_ISL_3190071
12	2	EPI_ISL_3190055
13	2	EPI_ISL_3190057
14	2	EPI_ISL_654318
15	2	EPI_ISL_3190065
16	2	EPI_ISL_3190063
17	2	EPI_ISL_3190064
18	2	EPI_ISL_3190060
19	2	EPI_ISL_912276
20	2	EPI_ISL_3190061
21	2	EPI_ISL_3190062
22	2	EPI_ISL_2401224
*SARS-CoV-2, severe acute respiratory syndrome coronavirus 2.
†1-4, recurrences; 5-22, reinfections.
